# Supplementary material for: Maximum entropy networks show that plant–arbuscular mycorrhizal fungi associations are anti‐nested and modular
Source: New Phytol. 2025 Nov 9;249(1):460–75. doi: 10.1111/nph.70694 (PMC12676088; doi:10.1111/nph.70694)
Supplement: Supplementary file 1 — Dataset S1 Exemplar dataset used to fit the maximum entropy model. [file NPH-249-460-s002.csv]

Dataset S1(bi_species)
Article title: Maximum entropy networks show that plant-arbuscular mycorrhizal fungal associations are anti-nested and modular
Authors: Sobia Ajaz1*, Nida Amin1, çlvaro L—pez-Garc’a2, Henry Birt3,4, Mariona Pajares-Murg— 5,6, Luisa Lanfranco7, JosŽ L. Garrido2, Julio M. Alc‡ntara5,6, Matthias C. Rillig8, David Johnson4, Tancredi Caruso1
Article acceptance date: 26 September 2025
The Dataset below is subset of the data presented in the origional paper. The Soil samples were removed and only Plant data was used.
Original article : Campos, C., Carvalho, M., Br’gido, C., Goss, M.J. and Nobre, T.Ê 2018.Ê Symbiosis specificity of the preceding host plant can dominate but not obliterate the association between wheat and its arbuscular mycorrhizal fungal partners. Frontiers in Microbiology 9, 418365.
	Orn_4	Orn_5	Orn_6	Lol_10	Lol_11	Lol_12	Lol_16	Lol_17	Lol_18	Orn_16	Orn_17	Orn_18	W_1	W_2	W_3	W_4	W_5	W_6	W_7	W_8	W_9	W_10	W_11	W_12	W_13	W_14	W_15	W_16	W_17	W_18
Acaulospora_baetica	11	3	5	0	3	2	1	2	8	31	34	46	0	1	4	2	1	0	0	0	3	5	0	13	2	0	1	0	11	4
Acaulospora_ignota_1	41	42	82	5	13	13	5	7	36	70	124	242	1	4	6	19	4	3	1	1	6	5	0	48	1	0	2	7	46	14
Acaulospora_ignota_2	0	0	0	0	3	0	0	0	0	0	5	5	0	0	0	0	0	0	0	0	0	0	0	1	0	0	0	0	0	2
Acaulospora_laevis_1	7	19	33	0	0	2	16	2	2	3	10	6	0	0	0	0	0	2	1	0	0	0	0	2	0	0	6	0	0	0
Acaulospora_laevis_2	3	6	15	0	0	6	1	0	0	0	5	1	0	0	0	0	0	0	0	0	0	0	0	0	0	0	1	0	0	0
Acaulospora_laevis_3	0	1	14	0	0	0	1	0	0	3	0	0	0	0	0	0	0	0	0	0	0	0	0	0	0	0	0	0	0	0
Acaulospora_sp._1	293	362	798	22	67	12	25	10	539	1257	643	484	402	587	371	17	5	14	36	72	7	12	0	13	1027	260	1477	0	11	2
Acaulospora_sp._2	79	76	121	9	13	29	7	3	38	274	90	166	2	25	80	62	52	104	1	46	30	45	2	78	6	10	13	13	79	197
Acaulospora_sp._3	3	4	0	0	0	0	0	0	0	0	0	0	28	0	1	0	0	0	1	0	0	0	0	0	10	0	6	0	0	0
Acaulospora_sp._4	1	0	0	0	0	0	0	0	0	0	0	0	0	0	0	5	0	0	0	0	0	0	0	10	0	0	0	1	0	0
Acaulospora_sp._5	0	0	7	0	18	0	0	0	0	19	1	2	0	1	0	0	0	0	0	0	0	0	0	0	0	1	0	1	0	1
Acaulospora_sp._6	1	2	0	0	0	0	0	0	0	0	0	0	6	0	0	0	0	0	0	0	0	0	0	0	5	0	6	0	0	0
Acaulospora_sp._7	1	0	0	0	0	0	0	0	1	0	0	0	0	0	0	0	0	0	0	0	0	0	0	0	8	0	0	0	0	0
Acaulospora_sp._8	0	0	0	0	0	0	0	0	0	0	0	0	0	0	0	0	3	1	0	2	1	1	0	1	0	0	0	0	0	1
Archaeospora_sp._9	0	0	0	3	0	0	0	0	0	0	0	0	0	0	49	0	0	0	1	0	0	0	0	0	0	0	1	0	0	2
Archaeospora_sp._10	0	0	0	0	0	0	0	0	0	0	0	0	0	0	0	0	0	0	0	2	0	0	0	2	0	0	0	0	0	0
Claroideoglomus_claroideum_1	0	0	0	0	0	155	0	0	0	0	24	0	146	0	0	0	26	0	0	0	0	0	2	0	0	0	0	2	101	0
Claroideoglomus_claroideum_2	0	0	0	0	0	77	0	0	0	0	10	0	63	0	0	0	20	0	0	0	0	0	0	0	0	0	0	2	145	0
Claroideoglomus_claroideum_3	0	0	0	33	0	1	0	0	0	0	0	0	5	0	1	6	0	1	47	3	5	0	0	13	0	2	0	0	3	8
Claroideoglomus_claroideum_4	0	0	0	0	0	0	0	0	0	0	0	0	0	0	0	0	0	0	0	0	0	0	0	0	0	0	0	0	0	0
Claroideoglomus_claroideum_5	0	0	0	2	0	0	0	0	0	0	0	0	0	0	7	1	0	0	2	2	0	0	0	1	0	0	0	0	0	0
Claroideoglomus_claroideum_6	0	3	0	0	0	0	0	0	0	5	6	0	0	0	101	0	19	0	0	0	0	28	0	6	0	0	0	65	48	7
Claroideoglomus_claroideum_7	0	0	0	0	0	0	0	0	0	0	0	0	0	0	0	0	0	0	6	1	0	0	0	0	10	0	1	0	2	0
Claroideoglomus_etunicatum	122	0	18	0	0	0	53	0	0	41	5	80	26	32	40	22	0	0	19	64	49	0	2	49	264	101	40	0	185	71
Claroideoglomus_sp._1	30	80	385	1492	421	350	1327	77	0	596	178	181	583	259	5079	695	214	230	2946	5271	1044	437	243	873	722	169	2062	146	431	215
Claroideoglomus_sp._2	110	38	147	732	1336	506	446	366	1319	173	228	214	1110	117	1975	467	231	60	3199	3172	575	1035	124	883	804	115	1497	1045	626	326
Claroideoglomus_sp._3	0	0	0	0	574	0	0	0	0	0	0	0	0	14	13	0	0	0	8	8	0	0	0	14	253	0	0	0	0	0
Claroideoglomus_sp._4	0	0	0	0	0	0	0	0	0	2	0	0	2	0	0	0	1	1	10	0	3	2	1	0	16	0	0	1	0	1
Dominikia_bernensis	0	0	0	0	0	0	0	0	0	0	0	0	0	0	0	0	0	0	0	73	0	0	0	0	0	0	0	0	0	0
Entrophospora_infrequens	0	0	0	0	0	0	0	0	0	0	0	0	0	0	0	0	0	0	2	0	0	4	0	0	6	0	0	2	2	0
Funneliformis_geosporum	0	0	0	459	0	0	0	0	0	0	0	0	0	0	0	0	0	0	0	0	0	0	0	0	0	0	0	0	0	0
Funneliformis_mosseae_1	0	0	0	0	0	0	0	0	0	0	0	0	0	0	0	0	0	0	0	0	0	0	0	0	0	0	0	0	45	0
Funneliformis_mosseae_2	0	0	0	0	0	0	0	0	0	0	0	3	0	0	0	0	0	0	0	0	0	0	0	0	0	0	0	0	7	0
Funneliformis_sp.	0	2	0	0	0	0	0	0	0	0	135	65	0	0	0	0	0	0	0	0	0	0	0	0	0	6	16	0	1606	0
Gigaspora_margarita_1	0	0	0	0	0	0	0	0	0	0	0	0	3	0	39	1	1	2	17	12	0	0	0	0	0	1	5	0	3	0
Gigaspora_margarita_2	0	0	0	0	0	0	0	0	0	0	0	0	3	0	4	3	0	0	3	6	0	0	0	0	0	0	5	0	2	0
Paraglomus_occultum	0	0	0	1	0	0	0	0	3	0	0	0	1	0	1	0	0	0	0	1	0	0	0	1	0	0	3	0	0	1
Rhizophagus_intraradices_1	34	38	183	33	76	50	237	57	0	71	40	6	0	25	6	141	15	7	138	117	38	3	0	0	169	18	4	19	168	4
Rhizophagus_intraradices_2	7	9	29	12	8	4	58	10	5	39	15	1	0	15	1	42	2	0	36	20	29	0	0	0	43	3	1	4	46	0
Rhizophagus_invermaium_1	87	109	653	71	45	223	1001	229	244	800	116	86	62	187	265	398	244	158	31	286	142	250	21	379	132	282	263	465	726	197
Rhizophagus_invermaium_2	39	30	388	39	34	128	422	117	157	343	33	23	26	49	131	173	88	82	5	139	60	94	4	155	54	97	88	202	248	109
Rhizophagus_invermaium_3	14	24	109	7	7	50	71	37	51	65	11	9	11	28	45	86	22	19	2	37	25	39	6	43	17	31	37	66	92	30
Rhizophagus_irregularis_1	0	0	3	10	0	0	20	2	0	0	0	0	6	24	18	26	11	13	8	7	2	8	4	35	23	13	4	0	0	5
Rhizophagus_irregularis_2	0	1	12	6	0	0	0	0	0	0	0	0	7	17	10	4	2	7	6	0	4	4	2	32	17	4	4	0	0	1
Rhizophagus_irregularis_3	0	0	3	3	0	0	0	0	0	0	0	0	2	1	0	0	0	0	0	0	0	0	0	1	0	1	0	0	0	0
Rhizophagus_sp._1	8	6	32	6	0	11	21	3	0	3	8	4	17	10	17	7	51	8	4	27	13	3	1	10	14	17	5	3	50	6
Rhizophagus_sp._2	2	0	51	20	0	5	8	0	0	4	0	0	15	46	6	15	3	16	10	17	6	2	1	48	32	13	10	0	0	16
Rhizophagus_sp._3	0	7	8	7	18	12	58	6	0	17	7	6	0	0	0	53	4	0	71	31	12	0	0	0	30	5	3	5	57	1
Rhizophagus_sp._4	0	2	18	0	0	0	0	0	0	0	0	0	15	0	0	0	0	0	6	18	0	0	0	0	0	0	76	8	7	13
Rhizophagus_sp._5	1	2	0	0	0	0	0	0	0	0	5	0	0	0	0	0	5	2	7	10	0	1	0	0	0	0	0	2	2	4
Rhizophagus_sp._6	8	4	36	1	2	2	8	3	2	12	10	1	5	2	9	5	28	7	0	12	4	11	1	5	5	3	1	1	21	6
Rhizophagus_sp._7	3	5	25	0	0	0	0	0	42	0	9	1	0	2	8	0	0	0	5	7	3	0	0	0	0	0	9	8	0	0
Rhizophagus_sp._8	0	0	6	0	0	0	0	0	0	0	6	0	0	0	1	0	0	0	1	5	3	0	0	0	0	0	2	1	0	0
Rhizophagus_sp._9	0	0	0	0	0	0	4	0	0	0	0	0	0	2	1	0	0	0	0	0	1	0	0	2	1	0	1	0	0	2
Scutellospora_calospora	2	1	5	0	0	5	0	0	0	0	1	1	0	4	1	0	0	0	0	0	4	2	0	0	7	0	3	1	0	2
Scutellospora_sp._1	0	0	0	0	0	0	0	0	0	0	1	1	4	3	0	0	0	0	0	0	0	0	0	1	4	0	2	0	0	0
Scutellospora_sp._2	0	0	0	0	0	0	0	0	0	0	0	2	0	2	4	0	0	5	0	0	0	0	1	0	0	0	4	1	0	0
Scuttelospora_sp._3	0	3	0	0	0	2	3	0	16	0	4	2	5	6	1	0	2	0	4	11	17	5	0	4	3	1	6	0	9	10
Scuttelospora_sp._4	4	10	7	4	0	0	6	0	21	0	1	7	1	2	2	0	0	5	1	0	21	4	0	5	4	0	1	0	2	6
Uncultured_glomeraceae_1	729	258	175	144	786	295	498	2783	4166	548	242	340	42	130	92	270	464	414	131	650	607	173	20	683	482	279	432	483	1459	1215
Uncultured_glomeraceae_2	0	1	10	0	14	0	0	0	0	0	0	0	0	0	0	0	1	0	0	0	0	0	0	17	0	22	0	0	1	0
Uncultured_glomeraceae_3	113	134	35	0	752	3024	742	359	0	735	39	146	403	253	348	42	462	133	0	57	290	0	132	80	86	31	600	151	379	0
Uncultured_glomeraceae_4	131	180	577	432	84	723	0	181	1259	409	73	141	333	82	187	1019	430	299	1655	1040	333	296	36	1539	97	465	808	1364	3610	1847
Uncultured_glomeraceae_5	171	59	47	207	813	1	580	0	0	175	8	186	111	39	28	0	64	93	2	33	124	76	2	148	331	78	142	742	280	0
Uncultured_glomeraceae_6	0	0	0	0	13	0	0	0	5	2833	139	48	0	0	0	0	0	0	799	43	0	0	0	0	83	3	0	0	0	44
Uncultured_glomeraceae_7	13	29	204	24	29	13	59	20	33	75	38	5	23	68	73	38	145	24	10	117	19	39	2	59	28	63	13	7	255	32
Uncultured_glomeraceae_8	36	77	450	0	213	454	0	0	0	450	113	110	139	40	40	258	113	126	94	125	290	98	24	305	15	38	106	108	1418	384
Uncultured_glomeraceae_9	120	0	37	0	0	0	0	0	510	0	0	0	75	0	0	82	19	10	35	73	0	0	16	29	0	0	50	2	97	57
Uncultured_glomeraceae_10	0	152	537	199	0	0	0	0	0	152	224	0	360	98	0	0	15	71	108	297	59	47	63	366	0	0	33	13	220	215
Uncultured_glomeraceae_11	57	2	0	0	260	0	143	0	0	0	0	0	0	22	12	0	12	6	7	32	122	0	0	68	80	12	42	169	51	0
Uncultured_glomeraceae_12	9	6	154	0	10	0	60	14	13	179	9	7	24	22	35	12	5	12	31	75	25	87	1	54	52	64	48	23	110	12
Uncultured_glomeraceae_13	0	0	0	0	0	0	0	0	0	0	0	0	104	0	0	0	0	0	0	25	0	0	9	0	22	7	12	18	0	0
Uncultured_glomeraceae_14	0	0	100	0	0	0	0	0	0	0	0	0	17	0	0	0	0	0	0	22	0	0	16	0	6	0	6	17	0	0
Uncultured_glomeraceae_15	5	5	14	0	0	4	20	11	0	5	1	8	15	12	1	0	2	0	7	58	2	35	3	0	95	22	2	6	18	0
Uncultured_glomeraceae_16	0	0	0	0	0	278	0	0	0	0	14	0	0	0	0	0	0	0	0	0	0	0	0	0	0	0	0	0	95	0
Uncultured_glomeraceae_17	0	0	1	0	0	32	0	0	0	0	0	0	14	0	0	15	3	1	6	6	86	4	0	7	0	1	1	2	68	34
Uncultured_glomeraceae_18	0	0	0	0	0	0	0	0	0	0	0	0	0	0	0	0	0	2	1	0	0	0	0	0	0	0	2	0	3	0
Uncultured_glomeraceae_19	4	0	0	0	0	0	6	2	11	0	0	0	5	0	1	4	10	7	12	18	0	1	0	0	2	0	5	0	3	0
Uncultured_glomeraceae_20	0	0	0	0	0	0	0	0	0	0	45	0	0	0	0	0	0	0	0	0	0	0	0	0	0	0	0	0	0	0
Uncultured_glomeraceae_21	0	0	0	0	0	0	36	0	0	0	0	0	0	0	1	0	2	0	1	2	0	9	0	0	15	6	1	0	0	0
Uncultured_glomeraceae_22	0	0	0	0	0	0	0	0	0	0	0	0	0	0	0	0	0	0	0	0	0	0	0	0	0	0	0	0	0	0
Uncultured_glomeraceae_23	0	0	0	0	0	0	0	0	0	0	0	0	0	0	0	14	4	0	0	0	0	9	3	27	0	0	0	0	0	12
Uncultured_glomeraceae_24	0	0	0	0	0	0	0	0	0	0	18	0	0	0	0	5	0	0	0	0	0	0	0	0	0	0	0	0	0	0
Uncultured_glomeraceae_25	0	0	0	0	0	0	0	0	0	0	0	0	0	0	0	0	0	0	16	0	0	0	0	0	0	0	0	0	0	0
Uncultured_glomeraceae_26	2	1	0	2	0	0	21	0	0	8	0	0	1	0	0	0	0	0	0	0	0	0	0	1	3	5	0	0	0	0
Uncultured_glomeraceae_27	0	0	0	0	0	0	0	0	0	0	0	0	0	2	0	3	3	0	0	0	1	0	0	1	0	0	0	0	47	19
Uncultured_glomeraceae_28	0	1	3	1	0	0	3	0	5	48	1	0	6	0	2	0	0	0	1	5	6	4	0	6	7	12	6	7	9	0
Uncultured_glomeraceae_29	0	0	0	0	0	47	0	0	0	0	2	0	0	0	0	0	0	0	0	0	0	0	0	0	0	0	0	0	27	0
Uncultured_glomeraceae_30	0	0	0	0	0	0	0	0	0	0	0	0	0	0	0	62	0	0	1	0	0	13	1	0	0	0	0	1	0	25
Uncultured_glomeraceae_31	0	0	0	0	0	0	0	0	0	0	0	0	1	0	0	0	0	0	0	0	4	0	0	0	0	5	1	2	5	0
Uncultured_glomeraceae_32	0	0	0	0	0	0	0	0	55	0	0	0	0	0	0	2	0	0	0	0	0	0	0	0	0	0	0	0	0	4
Uncultured_glomeraceae_33	0	0	0	0	0	0	0	0	0	0	0	0	0	0	0	0	0	2	0	2	0	0	0	2	0	0	0	0	4	0
