# Supplementary material for: Maximum entropy networks show that plant–arbuscular mycorrhizal fungi associations are anti‐nested and modular
Source: New Phytol. 2025 Nov 9;249(1):460–75. doi: 10.1111/nph.70694 (PMC12676088; doi:10.1111/nph.70694)
Supplement: Supplementary file 3 — Notes S1 Annotated R code used to fit the maximum entropy model. [file NPH-249-460-s004.R]

#Article title:Maximum entropy networks show that plant-arbuscular mycorrhizal fungal associations are anti-nested and modular
#Authors: Sobia Ajaz*, Nida Amin, Álvaro López-García, Henry Birt, Mariona Pajares-Murgó, Luisa Lanfranco, José L. Garrido, Julio M. Alcántara, Matthias C. Rillig, David Johnson, Tancredi Caruso
#Article acceptance date: 26 September 2025


##R version: minimum 4.3.2
# Load necessary libraries
library(nleqslv)   # For solving systems of nonlinear equations; note, other packages and routines can be used; if model fit fails, a different set of routines might be needed to fit the model
library(Matrix)    # For efficient handling of sparse matrices
library(igraph)    # For network analysis 
library(plyr)      # For data manipulation 
library(readr)     # For reading data (e.g. CSV files)

# Set the working directory 
# setwd("~/YOURPATH_FOLDER")

######################################
###########Data import and cleaning


# Assuming the input matrix is called "bi_species.csv", and located in the same folder as this R code.
##This matrix is the observed bipartite association network. 
#It can be, as in this case, a plant by AMF matrix
###but it can be any bipartite representation of an ecological dataset.
###For example a plant-pollinator network, or a site by plant species association matrix

# Load and Prepare the Data
# Read the CSV file containing the bipartite adjacency (binary or with weights) matrix and row and column names.
#this particular code assumes the dataset is in the .csv file "bi_species.csv
#this is offered as a dataset exemplar here
biad_mat_names <- read.csv('bi_species.csv', header = FALSE, stringsAsFactors = FALSE)

# Extract the names of the first layer of nodes, the rows (AMF in this case)
AMF <- biad_mat_names[-1, 1] ###note, change the name of this object as desired, in case, but then do so throughout the code, consistently.
AMF <- unlist(AMF) #Ensure "AMF" is a vector

# Extract the names of the second layer of nodes, the columns (Plants)
plants <- biad_mat_names[1, -1] ###again, note, change the name of this object as desired, in case, but then do so throughout the code, consistently.
plants <- unlist(plants)#Ensure plants is a vector


# Convert the core part of the data frame (excluding names) into a numeric matrix.
biad_mat <- as.matrix(biad_mat_names[-1, -1])
mode(biad_mat) <- "numeric"

# Ensure the adjacency matrix is binary.
biad_mat[biad_mat > 0] <- 1

# Save original dimensions for reporting
orig_dim <- dim(biad_mat)
orig_row_count <- nrow(biad_mat)
orig_col_count <- ncol(biad_mat)

# Remove zero-sum rows (rows with all zeros)
#note, in this case "AMF" is rows.
zero_rows <- which(rowSums(biad_mat) == 0)
if(length(zero_rows) > 0){
  biad_mat <- biad_mat[-zero_rows, , drop = FALSE]
  AMF <- AMF[-zero_rows]
}

# Remove zero-sum columns (columns with all zeros) 
# note, in this case Plants is columns
zero_cols <- which(colSums(biad_mat) == 0)
if(length(zero_cols) > 0){
  biad_mat <- biad_mat[, -zero_cols, drop = FALSE]
  plants <- plants[-zero_cols]
}

# Report number of removed rows and columns and new dimensions
cat(sprintf("Original matrix dimension: %d rows x %d cols\n", orig_row_count, orig_col_count))
cat(sprintf("Removed %d zero-sum rows and %d zero-sum columns\n", length(zero_rows), length(zero_cols)))
cat(sprintf("Filtered matrix dimension: %d rows x %d cols\n", nrow(biad_mat), ncol(biad_mat)))

# Save the filtered observed adjacency matrix to "obs.csv"
output_df <- as.data.frame(biad_mat)
rownames(output_df) <- AMF
colnames(output_df) <- plants
write.csv(output_df, file = "obs.csv")


###############
# Identify fully connected rows (sum equals number of columns)
full_rows <- which(rowSums(biad_mat) == ncol(biad_mat))
# Identify fully connected columns (sum equals number of rows)
full_cols <- which(colSums(biad_mat) == nrow(biad_mat))

cat(sprintf("Removing %d fully connected rows and %d fully connected columns before fitting.\n",
            length(full_rows), length(full_cols)))

# Save fully connected row and column names for later re-addition
full_row_names <- AMF[full_rows]
full_col_names <- plants[full_cols]

# Remove fully connected rows and columns from matrix and names
if(length(full_rows) > 0){
  biad_mat_filtered <- biad_mat[-full_rows, , drop = FALSE]
  AMF_filtered <- AMF[-full_rows]
} else {
  biad_mat_filtered <- biad_mat
  AMF_filtered <- AMF
}

if(length(full_cols) > 0){
  biad_mat_filtered <- biad_mat_filtered[, -full_cols, drop = FALSE]
  plants_filtered <- plants[-full_cols]
} else {
  plants_filtered <- plants
}

# Report new dimensions after removing fully connected species
cat(sprintf("Matrix dimension after removing fully connected species: %d rows x %d cols\n",
            nrow(biad_mat_filtered), ncol(biad_mat_filtered)))

# Save the filtered matrix (without zero-sum and fully connected species) to a CSV file
filtered_df <- as.data.frame(biad_mat_filtered)
rownames(filtered_df) <- AMF_filtered
colnames(filtered_df) <- plants_filtered
write.csv(filtered_df, file = "obs_filtered.csv")


# Now calculate degree vectors on the filtered matrix
degree_rows <- rowSums(biad_mat_filtered)
degree_cols <- colSums(biad_mat_filtered)


##################################
####Fit the maximum entropy binary configuration network model (bipartite) — BiCM 
### The general theory is in: 
### Squartini, T. and Garlaschelli, D., 2017. *Maximum-entropy networks: Pattern detection, network reconstruction and graph combinatorics*. Springer.
### Applications to ecological networks are reviewed and synthesized in: 
### Caruso, T., Clemente, G.V., Rillig, M.C. and Garlaschelli, D., 2022. *Fluctuating ecological networks: A synthesis of maximum-entropy approaches for pattern detection and process inference*. Methods in Ecology and Evolution, 13, pp. 2306–2317.
### The specific model implemented in this code was originally described in: 
# Saracco, F., Di Clemente, R., Gabrielli, A. and Squartini, T., 2015. *Randomizing bipartite networks: the case of the World Trade Web*. Scientific Reports, 5, p. 10595.
## This model-fitting routine is based on an original Python code called Fit_BiCM.py, published in:
## https://figshare.com/articles/code/Fluctuating_ecological_networks_a_synthesis_of_maximum-entropy_approaches_for_pattern_detection_and_process_inference_-_Computer_codes_and_Data_examples/20531655
###due to numerical approximation and different fitting routines, this R code may produce slightly different results
###yet, if the model fit is good, as it should be, the differences will be negligible and irrelevant for downstream analysis
###it is possible to test differences between the two codes by: 
##generating the Pij probability matrix (and check the codes generate the same matrix, apart from negligible rounding)
##checking the random ensemble respects the degree sequence assumption
##checking the diagnostic statistics produced by this R code


if (nrow(biad_mat_filtered) == 0 || ncol(biad_mat_filtered) == 0) {
  stop("Filtered matrix has zero rows or columns. Cannot fit BiCM.")
}


##########################
#########Model fit
# Solve for Fitness Parameters (x, y) using the BiCM
# This function estimates the fitness parameters for each node based on their degrees.
# These fitness parameters encode the information on the Lagrange multipliers for the entropy maximization.

solve_bicm <- function(deg_rows, deg_cols, maxit = 2000, tol = 1e-10) {
  nr <- length(deg_rows)
  nc <- length(deg_cols)
  
  # Define system of equations in log-space
  fun <- function(uv) {
    u <- uv[1:nr]
    v <- uv[(nr + 1):(nr + nc)]
    x <- exp(u)
    y <- exp(v)
    row_e <- sapply(1:nr, function(i) sum(x[i] * y / (1 + x[i] * y)) - deg_rows[i])
    col_e <- sapply(1:nc, function(j) sum(x * y[j] / (1 + x * y[j])) - deg_cols[j])
    c(row_e, col_e)
  }
  
  # Candidate starting guesses
  starts <- list(
    rep(0, nr + nc),                     # x=y=1
    rep(log(0.5), nr + nc),              # x=y=0.5
    rnorm(nr + nc, mean = 0, sd = 0.1)   # random jitter
  )
  
  methods <- c("Newton", "Broyden")
  
  sol <- NULL
  converged <- FALSE
  
  for (m in methods) {
    for (init in starts) {
      sol_try <- try(
        nleqslv(init, fun, method = m,
                control = list(maxit = maxit, ftol = tol, xtol = tol)),
        silent = TRUE
      )
      if (!inherits(sol_try, "try-error") && sol_try$termcd == 1) {
        sol <- sol_try
        converged <- TRUE
        cat(sprintf("BiCM solver converged with method=%s, init=%s\n", 
                    m, deparse(substitute(init))))
        break
      } else {
        cat(sprintf("Attempt failed: method=%s\n", m))
      }
    }
    if (converged) break
  }
  
  if (!converged) {
    warning("BiCM solver did not converge. Using last attempt as approximate solution.")
    sol <- sol_try
  }
  
  uv <- sol$x
  u <- uv[1:nr]; v <- uv[(nr + 1):(nr + nc)]
  x <- exp(u); y <- exp(v)
  return(list(x = x, y = y, solver = sol, converged = converged))
}


# Solve for the fitness parameters x and y using the calculated node degrees.
###Important note: the estimate of the models requires just the degree sequences, no information on who connects to whom
# Use solver and check
fitness_values <- solve_bicm(degree_rows, degree_cols)
x <- fitness_values$x
y <- fitness_values$y

# check solver
if (!is.null(fitness_values$solver) && fitness_values$solver$termcd != 1) {
  stop("BiCM solver did not converge. Try different starting values, reduce tolerance, or check degree sequences.")
}


# Compute the Probability Distribution Matrix of the maximum entropy BiCM
# This function returns the probability of a link between each pair of nodes
# based on their estimated fitness parameters.


get_bicm_matrix <- function(x, y) {
  return(outer(x, y, function(a, b) a * b / (1 + a * b)))
}

# The probability matrix is also called the average matrix:
# Verify whether the probability of the first link matches the formula.

avg_mat <- get_bicm_matrix(x, y)
# Verify if the probability of the first link matches the formula.
print(avg_mat[1, 1] == x[1] * y[1] / (1 + x[1] * y[1]))


# Save the probability matrix to a CSV file named "Probabilities.csv"
# with the corresponding AMF as row names and plants as column names.
#This is the Pij matrix, of probability of connection between species i in one layer and j in the other
avg_mat_df <- as.data.frame(avg_mat)
rownames(avg_mat_df) <- AMF_filtered
colnames(avg_mat_df) <- plants_filtered
write.csv(avg_mat_df, file = "Probabilities.csv")


# diagnostic: max absolute degree mismatch
deg_diff_rows <- rowSums(avg_mat) - degree_rows
deg_diff_cols <- colSums(avg_mat) - degree_cols
cat(sprintf("Max abs row-degree mismatch: %g\n", max(abs(deg_diff_rows))))
cat(sprintf("Max abs col-degree mismatch: %g\n", max(abs(deg_diff_cols))))
###################NOTE
#####this check is important: the mismatch must be a very small number
#####typically much smaller than 0.0001


#####################################################
#####################The Ensemble

########Sampling
sample_bicm <- function(avg_mat) {
  nr <- nrow(avg_mat); nc <- ncol(avg_mat)
  pvec <- as.vector(avg_mat)
  mat_vec <- rbinom(length(pvec), size = 1, prob = pvec)
  matrix(mat_vec, nrow = nr, ncol = nc)
}


##### set seed for a reproducible result, and set number of samples
set.seed(42)         
n_samples <- 1000    # change here if needed, typically equal to or larger than 999
dir.create("samples", showWarnings = FALSE)

# Use a progress counter 
for (i in seq_len(n_samples)) {
  sampled_network <- sample_bicm(avg_mat)
  # assign names
  rownames(sampled_network) <- AMF_filtered
  colnames(sampled_network) <- plants_filtered
  
  # convert to data.frame with explicit first column name "rowname"
  sampled_df <- data.frame(rowname = rownames(sampled_network), sampled_network, check.names = FALSE, stringsAsFactors = FALSE)
  write.csv(sampled_df, file = file.path("samples", sprintf("sample_%d.csv", i)), row.names = FALSE, quote = FALSE)
  
  if (i %% 1000 == 0) cat(sprintf("Saved %d / %d samples\n", i, n_samples))
}

#  Re-add fully connected species
readd_fully_connected <- function(mat, full_row_names, full_col_names, all_row_names, all_col_names) {
  # check inputs
  if (is.null(rownames(mat)) || is.null(colnames(mat))) stop("Matrix must have row and col names")
  # initialize
  full_mat <- matrix(0L, nrow = length(all_row_names), ncol = length(all_col_names))
  rownames(full_mat) <- all_row_names
  colnames(full_mat) <- all_col_names
  
  # insert the filtered matrix values (match by names)
  full_mat[rownames(mat), colnames(mat)] <- mat
  
  # set fully connected rows to 1
  if (length(full_row_names) > 0) {
    full_mat[full_row_names, ] <- 1L
  }
  # set fully connected columns to 1
  if (length(full_col_names) > 0) {
    full_mat[, full_col_names] <- 1L
  }
  return(full_mat)
}

#### Reconstruct observed full matrix 
obs_filtered <- read.csv("obs_filtered.csv", row.names = 1, check.names = FALSE)
obs_full <- readd_fully_connected(as.matrix(obs_filtered),
                                  full_row_names, full_col_names,
                                  AMF, plants)
write.csv(obs_full, "observed.csv", row.names = TRUE)

# Reconstruct samples_full
dir.create("samples_full", showWarnings = FALSE)
for (i in seq_len(n_samples)) {
  sample_path <- file.path("samples", sprintf("sample_%d.csv", i))
  sample_df <- read.csv(sample_path, row.names = 1, check.names = FALSE)
  sample_full <- readd_fully_connected(as.matrix(sample_df),
                                       full_row_names, full_col_names,
                                       AMF, plants)
  write.csv(sample_full, file.path("samples_full", sprintf("sample_full_%d.csv", i)), row.names = TRUE)
  if (i %% 1000 == 0) cat(sprintf("Expanded %d / %d samples to full\n", i, n_samples))
}


#########################
####reimport ensemble matrices for downstream analysis

temp <- list.files(path = "samples_full", pattern = "^sample_full_.*\\.csv$", full.names = TRUE)
ensemble.list <- lapply(temp, function(x) read.csv(x, row.names = 1, check.names = FALSE))

##################################
#########################
###########Check that the ensemble respects the degree sequence constraint on average
##########this is the most important check####
#########sample more in case
################Function to extract the degree sequence

degree_vec <- function(matnet) {
  matnet1 <- colSums(matnet)
  matnet2 <- rowSums(matnet)
  c(matnet1, matnet2)
}

# Compute ensemble degrees
degree_Ensemble_vector <- lapply(ensemble.list, degree_vec)
degree_Ensemble_vector_DF <- t(simplify2array(degree_Ensemble_vector))
E_degree <- colMeans(degree_Ensemble_vector_DF)

# Observed full matrix (with fully connected restored)
obs_full <- read.csv("observed.csv", row.names = 1, check.names = FALSE)
obs_degree <- degree_vec(obs_full)

# Plot
max_degree <- max(E_degree, obs_degree) 
plot(obs_degree, E_degree,
     xlab = "Observed Degree", ylab = "Ensemble Degree",
     type = "n", ylim = c(0, max_degree ), xlim = c(0, max_degree ))
lines(x = c(0, max_degree), y = c(0, max_degree), col = "red", lty = 2)
points(obs_degree, round(E_degree, 0), pch = 19, cex = 1.5)


max_d <- max(c(obs_degree, E_degree))

plot(obs_degree, E_degree,
     xlab = "Observed Degree", ylab = "Ensemble Degree",
     type = "n", xlim = c(0, max_d + 1), ylim = c(0, max_d + 1))

abline(0, 1, col = "red", lty = 2)  # identity line
points(obs_degree, round(E_degree, 0), pch = 19, cex = 1.5)
################the expectation is that the points fall on the identity line
################as the average node degree of the ensemble (Ensemble Degree sequence) must be equal to the observed degree
################if some points are "almost" on the identity line but not exactly centred on it
###############increase the samples size by increasing "n_samples"
